# Supplementary material for: Two new camaenid land snails (Eupulmonata) from Central China
Source: Zookeys. 2019 Jul 8;861:129–44. doi: 10.3897/zookeys.861.35430 (PMC6629712; doi:10.3897/zookeys.861.35430)
Supplement: XML Treatment for Sinochloritis [file zookeys.861.35430-treatment1.xml]

<!DOCTYPE tp:taxon-treatment
  PUBLIC "-//TaxonX//DTD Taxonomic Treatment Publishing DTD v0 20100105//EN" "tax-treatment-NSO.dtd">
<tp:taxon-treatment xmlns:tp="http://www.plazi.org/taxpub"><tp:treatment-meta><kwd-group><label>Taxon classification</label><kwd><named-content xmlns:xlink="http://www.w3.org/1999/xlink" content-type="kingdom">Animalia</named-content></kwd><kwd><named-content xmlns:xlink="http://www.w3.org/1999/xlink" content-type="order">Stylommatophora</named-content></kwd><kwd><named-content xmlns:xlink="http://www.w3.org/1999/xlink" content-type="family">Camaenidae</named-content></kwd></kwd-group><mixed-citation publication-type="journal"><person-group><name><surname>Wu</surname><given-names>Min</given-names></name><name><surname>Chen</surname><given-names>Zheyu</given-names></name><name><surname>Zhu</surname><given-names>Xiaoran</given-names></name></person-group><article-title>Two new camaenid land snails (<tp:taxon-name><tp:taxon-name-part taxon-name-part-type="suborder">Eupulmonata</tp:taxon-name-part></tp:taxon-name>) from Central China</article-title><source>Zookeys</source><day>08</day><month>7</month><year>2019</year><volume>861</volume><fpage>129</fpage><lpage>144</lpage><pub-id pub-id-type="doi">10.3897/zookeys.861.35430</pub-id></mixed-citation></tp:treatment-meta><tp:nomenclature><tp:taxon-name>
                  <tp:taxon-name-part taxon-name-part-type="genus" reg="Sinochloritis">Sinochloritis</tp:taxon-name-part>
                  <object-id xmlns:xlink="http://www.w3.org/1999/xlink" content-type="zoobank" xlink:type="simple">http://zoobank.org/926FDE79-21D2-4464-835D-972E04CF300E</object-id>
                </tp:taxon-name><tp:taxon-authority>Wu &amp; Chen</tp:taxon-authority><tp:taxon-status xmlns:xlink="http://www.w3.org/1999/xlink" xlink:type="simple">gen. nov.</tp:taxon-status></tp:nomenclature><tp:treatment-sec sec-type="type species" id="SECID0EGQAE"><title>Type species.</title><p><italic><tp:taxon-name><tp:taxon-name-part taxon-name-part-type="genus" reg="Sinochloritis">Sinochloritis</tp:taxon-name-part><tp:taxon-name-part taxon-name-part-type="species" reg="lii">lii</tp:taxon-name-part></tp:taxon-name></italic> Wu &amp; Chen, gen. &amp; sp. nov.</p></tp:treatment-sec><tp:treatment-sec sec-type="diagnosis" id="SECID0EXQAE"><title>Diagnosis.</title><p>Adult shell smooth. Shell evenly covered with fine granules throughout. Dart sac apparatus absent. Penis sheath absent. Highly developed epiphallic papilla present. Penial caecum absent. Epiphallus-binding muscle connecting proximal epiphallus to distal end of penis. Flagellum present.</p></tp:treatment-sec><tp:treatment-sec sec-type="description" id="SECID0E3QAE"><title>Description.</title><p>Shell depressed. Whorls convex. Suture rather impressed. Protoconch and teleoconch densely and evenly covered with fine granules. Adult shell not hairy or scaly. Peristome abruptly angulated at top; narrowly and uniformly reflexed. Shell glossy; uniformly colored; not banded.</p><!--PageBreak --><p>Genitalia. Penis sheath absent. Penis externally simple; internally with several pilasters. Epiphallus internally with a large epiphallic papilla that enters penis; externally with proximal part connected with distal end of penis by strong muscles (epiphallus-binding muscles). Flagellum present. Vas deferens uniformly thin.</p></tp:treatment-sec><tp:treatment-sec sec-type="etymology" id="SECID0EDRAE"><title>Etymology.</title><p>This new genus is named after “sino” (=China) and “chloritis” (the genus used to include many Chinese <italic><tp:taxon-name><tp:taxon-name-part taxon-name-part-type="genus" reg="Trichochloritis">Trichochloritis</tp:taxon-name-part></tp:taxon-name></italic> species).</p></tp:treatment-sec><tp:treatment-sec sec-type="distribution" id="SECID0EQRAE"><title>Distribution.</title><p>Sichuan Province.</p></tp:treatment-sec><tp:treatment-sec sec-type="remarks" id="SECID0EVRAE"><title>Remarks.</title><p>Compared to <italic><tp:taxon-name><tp:taxon-name-part taxon-name-part-type="genus" reg="Trichochloritis">Trichochloritis</tp:taxon-name-part></tp:taxon-name></italic>, <italic><tp:taxon-name><tp:taxon-name-part taxon-name-part-type="genus" reg="Yakuchloritis">Yakuchloritis</tp:taxon-name-part></tp:taxon-name></italic>, <italic><tp:taxon-name><tp:taxon-name-part taxon-name-part-type="genus" reg="Neochloritis">Neochloritis</tp:taxon-name-part></tp:taxon-name></italic> and <italic><tp:taxon-name><tp:taxon-name-part taxon-name-part-type="genus" reg="Nipponochloritis">Nipponochloritis</tp:taxon-name-part></tp:taxon-name></italic> (Table <xref ref-type="table" rid="T1">1</xref>), the new genus exhibits distinct genital features that justify recognition of a new generic rank. Many Chinese species mentioned above, i.e., the species in <italic><tp:taxon-name><tp:taxon-name-part taxon-name-part-type="genus" reg="Trichochloritis">Trichochloritis</tp:taxon-name-part></tp:taxon-name></italic>, possess general similarity in shell morphology but placement within genera requires evidence from either, or both, reproductive morphology and molecular data.</p><table-wrap id="T1" position="float" orientation="portrait"><label>Table 1.</label><caption><p>Comparison of <italic><tp:taxon-name><tp:taxon-name-part taxon-name-part-type="genus" reg="Sinochloritis">Sinochloritis</tp:taxon-name-part></tp:taxon-name></italic> Wu &amp; Chen, gen. nov. to <italic><tp:taxon-name><tp:taxon-name-part taxon-name-part-type="genus" reg="Trichochloritis">Trichochloritis</tp:taxon-name-part></tp:taxon-name></italic> Pilsbry, 1891 and the other genera previously listed as <italic><tp:taxon-name><tp:taxon-name-part taxon-name-part-type="genus" reg="Trichochloritis">Trichochloritis</tp:taxon-name-part></tp:taxon-name></italic> (<xref ref-type="bibr" rid="B6">Habe 1955</xref>, <xref ref-type="bibr" rid="B10">Minato 1982</xref>, <xref ref-type="bibr" rid="B1">Azuma 1995</xref>, <xref ref-type="bibr" rid="B18">Schileyko 2004</xref>, <xref ref-type="bibr" rid="B19">Schileyko 2007</xref>, this work). <abbrev xmlns:xlink="http://www.w3.org/1999/xlink" xlink:title="epiphallus-binding muscle" id="ABBRID0EUUAE" xlink:type="simple">EBM</abbrev> – epihallus-binding muscle, the muscle binding proximal epiphallus to distal end of penis; <abbrev xmlns:xlink="http://www.w3.org/1999/xlink" xlink:title="epiphallus" id="ABBRID0EYUAE" xlink:type="simple">Ep</abbrev> – epiphallus; <abbrev xmlns:xlink="http://www.w3.org/1999/xlink" xlink:title="epiphallic papilla" id="ABBRID0E3UAE" xlink:type="simple">EpP</abbrev> – epiphallic papilla; <abbrev xmlns:xlink="http://www.w3.org/1999/xlink" xlink:title="flagellum" id="ABBRID0EAVAE" xlink:type="simple">Fl</abbrev> – flagellum; <abbrev xmlns:xlink="http://www.w3.org/1999/xlink" xlink:title="penial caecum" id="ABBRID0EEVAE" xlink:type="simple">PC</abbrev> – penial caecum; <abbrev xmlns:xlink="http://www.w3.org/1999/xlink" xlink:title="penis sheath" id="ABBRID0EIVAE" xlink:type="simple">PS</abbrev> – penis sheath.</p></caption><table id="TID0E44AE" rules="all"><tbody><tr><th rowspan="1" colspan="1">Groups</th><th rowspan="1" colspan="1">Spire</th><th rowspan="1" colspan="1">Hair</th><th rowspan="1" colspan="1">
                          <abbrev xmlns:xlink="http://www.w3.org/1999/xlink" xlink:title="penis sheath" id="ABBRID0E5VAE" xlink:type="simple">PS</abbrev>
                        </th><th rowspan="1" colspan="1">
                          <abbrev xmlns:xlink="http://www.w3.org/1999/xlink" xlink:title="epiphallus" id="ABBRID0EGWAE" xlink:type="simple">Ep</abbrev>
                        </th><th rowspan="1" colspan="1">
                          <abbrev xmlns:xlink="http://www.w3.org/1999/xlink" xlink:title="epiphallic papilla" id="ABBRID0EOWAE" xlink:type="simple">EpP</abbrev>
                        </th><th rowspan="1" colspan="1">
                          <abbrev xmlns:xlink="http://www.w3.org/1999/xlink" xlink:title="epiphallus-binding muscle" id="ABBRID0EWWAE" xlink:type="simple">EBM</abbrev>
                        </th><th rowspan="1" colspan="1">
                          <abbrev xmlns:xlink="http://www.w3.org/1999/xlink" xlink:title="penial caecum" id="ABBRID0E5WAE" xlink:type="simple">PC</abbrev>
                        </th><th rowspan="1" colspan="1">
                          <abbrev xmlns:xlink="http://www.w3.org/1999/xlink" xlink:title="flagellum" id="ABBRID0EGXAE" xlink:type="simple">Fl</abbrev>
                        </th></tr><tr><td rowspan="1" colspan="1"><italic><tp:taxon-name><tp:taxon-name-part taxon-name-part-type="genus" reg="Trichochloritis">Trichochloritis</tp:taxon-name-part></tp:taxon-name></italic> Pilsbry, 1891</td><td rowspan="1" colspan="1">lower</td><td rowspan="1" colspan="1">thin</td><td rowspan="1" colspan="1">+</td><td rowspan="1" colspan="1">–</td><td rowspan="1" colspan="1">–</td><td rowspan="1" colspan="1">–</td><td rowspan="1" colspan="1">N/A</td><td rowspan="1" colspan="1">–</td></tr><tr><td rowspan="1" colspan="1"><italic><tp:taxon-name><tp:taxon-name-part taxon-name-part-type="genus" reg="Yakuchloritis">Yakuchloritis</tp:taxon-name-part></tp:taxon-name></italic> Habe, 1955</td><td rowspan="1" colspan="1">lower</td><td rowspan="1" colspan="1">thick</td><td rowspan="1" colspan="1">–</td><td rowspan="1" colspan="1">+</td><td rowspan="1" colspan="1">?</td><td rowspan="1" colspan="1">–</td><td rowspan="1" colspan="1">–</td><td rowspan="1" colspan="1">++</td></tr><tr><td rowspan="1" colspan="1"><italic><tp:taxon-name><tp:taxon-name-part taxon-name-part-type="genus" reg="Nipponochloritis">Nipponochloritis</tp:taxon-name-part></tp:taxon-name></italic> Habe, 1955</td><td rowspan="1" colspan="1">lower</td><td rowspan="1" colspan="1">thin</td><td rowspan="1" colspan="1">–</td><td rowspan="1" colspan="1">+</td><td rowspan="1" colspan="1">?</td><td rowspan="1" colspan="1">–</td><td rowspan="1" colspan="1">+</td><td rowspan="1" colspan="1">++/+</td></tr><tr><td rowspan="1" colspan="1"><italic><tp:taxon-name><tp:taxon-name-part taxon-name-part-type="genus" reg="Neochloritis">Neochloritis</tp:taxon-name-part></tp:taxon-name></italic> Minato, 1982</td><td rowspan="1" colspan="1">higher</td><td rowspan="1" colspan="1">thin</td><td rowspan="1" colspan="1">–</td><td rowspan="1" colspan="1">+</td><td rowspan="1" colspan="1">?</td><td rowspan="1" colspan="1">–</td><td rowspan="1" colspan="1">–</td><td rowspan="1" colspan="1">+</td></tr><tr><td rowspan="1" colspan="1"><italic><tp:taxon-name><tp:taxon-name-part taxon-name-part-type="genus" reg="Sinochloritis">Sinochloritis</tp:taxon-name-part></tp:taxon-name></italic> Wu &amp; Chen gen. nov.</td><td rowspan="1" colspan="1">higher</td><td rowspan="1" colspan="1">N/A</td><td rowspan="1" colspan="1">–</td><td rowspan="1" colspan="1">+</td><td rowspan="1" colspan="1">++</td><td rowspan="1" colspan="1">+</td><td rowspan="1" colspan="1">–</td><td rowspan="1" colspan="1">+</td></tr></tbody></table><table-wrap-foot><fn><p>++ developed, + present, –absent, N/A not applicable.</p></fn></table-wrap-foot></table-wrap></tp:treatment-sec><ref-list><ref id="B6"><mixed-citation xmlns:xlink="http://www.w3.org/1999/xlink" xlink:type="simple"><person-group><name name-style="western"><surname>Habe</surname><given-names>T</given-names></name></person-group> (<year>1955</year>) <article-title>Anatomical studies on Japanese land snails (3).</article-title><source>Venus</source><volume>18</volume>(<issue>4</issue>): <fpage>221</fpage>–<lpage>234</lpage>.</mixed-citation></ref><ref id="B10"><mixed-citation xmlns:xlink="http://www.w3.org/1999/xlink" xlink:type="simple"><person-group><name name-style="western"><surname>Minato</surname><given-names>H</given-names></name></person-group> (<year>1982</year>) <article-title>Land shell fauna of Ujigunto and Kusakakigunto Islets, the Southwestern Kyushu, Japan, with the descriptions of a new genus and six new species.</article-title><source>Venus</source><volume>41</volume>(<issue>2</issue>): <fpage>124</fpage>–<lpage>140</lpage>.</mixed-citation></ref><ref id="B1"><mixed-citation xmlns:xlink="http://www.w3.org/1999/xlink" xlink:type="simple"><person-group><name name-style="western"><surname>Azuma</surname><given-names>M</given-names></name></person-group> (<year>1995</year>) <source>Colored Illustrations of the Land Snails of Japan.</source><publisher-name>Hoikusha</publisher-name>, <publisher-loc>Osaka</publisher-loc>, <size units="page">343 pp</size>. [80 pls.]</mixed-citation></ref><ref id="B18"><mixed-citation xmlns:xlink="http://www.w3.org/1999/xlink" xlink:type="simple"><person-group><name name-style="western"><surname>Schileyko</surname><given-names>AA</given-names></name></person-group> (<year>2004</year>) <article-title>Treatise on recent terrestrial pulmonate molluscs. Part 12. <tp:taxon-name><tp:taxon-name-part taxon-name-part-type="family">Bradybaenidae</tp:taxon-name-part></tp:taxon-name>, <tp:taxon-name><tp:taxon-name-part taxon-name-part-type="family">Xanthonychidae</tp:taxon-name-part></tp:taxon-name>, <tp:taxon-name><tp:taxon-name-part taxon-name-part-type="family">Epiphragmophoridae</tp:taxon-name-part></tp:taxon-name>, <tp:taxon-name><tp:taxon-name-part taxon-name-part-type="family">Helminthoglyptidae</tp:taxon-name-part></tp:taxon-name>, <tp:taxon-name><tp:taxon-name-part taxon-name-part-type="family">Elonidae</tp:taxon-name-part></tp:taxon-name>, <tp:taxon-name><tp:taxon-name-part taxon-name-part-type="family">Sphincterochilidae</tp:taxon-name-part></tp:taxon-name>, <tp:taxon-name><tp:taxon-name-part taxon-name-part-type="family">Cochlicellidae</tp:taxon-name-part></tp:taxon-name>.</article-title><source>Ruthenica Supplement</source><volume>2</volume>: <fpage>1627</fpage>–<lpage>1763</lpage>.</mixed-citation></ref><ref id="B19"><mixed-citation xmlns:xlink="http://www.w3.org/1999/xlink" xlink:type="simple"><person-group><name name-style="western"><surname>Schileyko</surname><given-names>AA</given-names></name></person-group> (<year>2007</year>) <article-title>Treatise on recent terrestrial pulmonate molluscs. Part 15. <tp:taxon-name><tp:taxon-name-part taxon-name-part-type="family">Oopeltidae</tp:taxon-name-part></tp:taxon-name>, <tp:taxon-name><tp:taxon-name-part taxon-name-part-type="family">Anadenidae</tp:taxon-name-part></tp:taxon-name>, <tp:taxon-name><tp:taxon-name-part taxon-name-part-type="family">Arionidae</tp:taxon-name-part></tp:taxon-name>, <tp:taxon-name><tp:taxon-name-part taxon-name-part-type="family">Philomycidae</tp:taxon-name-part></tp:taxon-name>, <tp:taxon-name><tp:taxon-name-part taxon-name-part-type="family">Succineidae</tp:taxon-name-part></tp:taxon-name>, <tp:taxon-name><tp:taxon-name-part taxon-name-part-type="family">Athoracophoridae</tp:taxon-name-part></tp:taxon-name>. Additions and corrections. Indexes.</article-title><source>Ruthenica Supplement</source><volume>2</volume>: <fpage>2049</fpage>–<lpage>2209</lpage>.</mixed-citation></ref></ref-list></tp:taxon-treatment>
