# Supplementary material for: Two new camaenid land snails (Eupulmonata) from Central China
Source: Zookeys. 2019 Jul 8;861:129–44. doi: 10.3897/zookeys.861.35430 (PMC6629712; doi:10.3897/zookeys.861.35430)
Supplement: XML Treatment for Sinochloritis lii [file zookeys.861.35430-treatment2.xml]

<!DOCTYPE tp:taxon-treatment
  PUBLIC "-//TaxonX//DTD Taxonomic Treatment Publishing DTD v0 20100105//EN" "tax-treatment-NSO.dtd">
<tp:taxon-treatment xmlns:tp="http://www.plazi.org/taxpub"><tp:treatment-meta><kwd-group><label>Taxon classification</label><kwd><named-content xmlns:xlink="http://www.w3.org/1999/xlink" content-type="kingdom">Animalia</named-content></kwd><kwd><named-content xmlns:xlink="http://www.w3.org/1999/xlink" content-type="order">Stylommatophora</named-content></kwd><kwd><named-content xmlns:xlink="http://www.w3.org/1999/xlink" content-type="family">Camaenidae</named-content></kwd></kwd-group><mixed-citation publication-type="journal"><person-group><name><surname>Wu</surname><given-names>Min</given-names></name><name><surname>Chen</surname><given-names>Zheyu</given-names></name><name><surname>Zhu</surname><given-names>Xiaoran</given-names></name></person-group><article-title>Two new camaenid land snails (<tp:taxon-name><tp:taxon-name-part taxon-name-part-type="suborder">Eupulmonata</tp:taxon-name-part></tp:taxon-name>) from Central China</article-title><source>Zookeys</source><day>08</day><month>7</month><year>2019</year><volume>861</volume><fpage>129</fpage><lpage>144</lpage><pub-id pub-id-type="doi">10.3897/zookeys.861.35430</pub-id></mixed-citation></tp:treatment-meta><tp:nomenclature><tp:taxon-name>
                  <tp:taxon-name-part taxon-name-part-type="genus" reg="Sinochloritis">Sinochloritis</tp:taxon-name-part>
                  <tp:taxon-name-part taxon-name-part-type="species" reg="lii">lii</tp:taxon-name-part>
                  <object-id xmlns:xlink="http://www.w3.org/1999/xlink" content-type="zoobank" xlink:type="simple">http://zoobank.org/FCC544B8-3DD5-4785-A1C0-5A2E2240C55E</object-id>
                </tp:taxon-name><tp:taxon-authority>Wu &amp; Chen, gen. &amp;</tp:taxon-authority><tp:taxon-status xmlns:xlink="http://www.w3.org/1999/xlink" xlink:type="simple">sp. nov.</tp:taxon-status><xref ref-type="fig" rid="F1">Figs 1</xref><xref ref-type="fig" rid="F2">, 2</xref><xref ref-type="fig" rid="F3">, 3</xref><xref ref-type="fig" rid="F4">, 4</xref><xref ref-type="fig" rid="F5">, 5</xref><xref ref-type="fig" rid="F6">, 6</xref></tp:nomenclature><tp:treatment-sec sec-type="type material" id="SECID0EC6AE"><title>Type material.</title><p><bold>Holotype</bold>, fully matured animal (HBUMM08294). Sichuan Province, Dujiangyan, Qingchenghoushan, <named-content xmlns:xlink="http://www.w3.org/1999/xlink" content-type="dwc:verbatimCoordinates" xlink:type="simple"><named-content content-type="geo-json" specific-use="{&#34;type&#34;:&#34;Point&#34;,&#34;coordinates&#34;:[103.479781,30.944272]}" id="NCID0EN6AE" xlink:type="simple">30°56'39.38"N, 103°28'47.21"E</named-content></named-content>, 1500 m a. s. l., 2018-XI-8, coll. Li, Chenliang &amp; Zhu, Xiaoran. A sample of foot muscle tissue was preserved in 99.7% ethanol at –20 °C (HBUMM08295). <bold>Paratypes</bold>, 1 old <abbrev xmlns:xlink="http://www.w3.org/1999/xlink" xlink:title="empty fully mature shell" id="ABBRID0EU6AE" xlink:type="simple">fms</abbrev> (HBUMM10008), Sichuan, Dujiangyan, Qinchenghoushan, 1500 m a. s. l., 2018-V, coll. Liu, Zhengping; 1 broken fully matured shell (HBUMM10009), Sichuan, Dujiangyan, Qinchenghoushan, 1500 m a. s. l., 2017-X, coll. Liu, Zhengping.</p><fig id="F1" position="float" orientation="portrait"><label>Figure 1.</label><caption><p>Distribution map. <bold>1</bold><italic><tp:taxon-name><tp:taxon-name-part taxon-name-part-type="genus" reg="Sinochloritis">Sinochloritis</tp:taxon-name-part><tp:taxon-name-part taxon-name-part-type="species" reg="lii">lii</tp:taxon-name-part></tp:taxon-name></italic> Wu &amp; Chen, gen. &amp; sp. nov.; <bold>2</bold><italic><tp:taxon-name><tp:taxon-name-part taxon-name-part-type="genus" reg="Bradybaena">Bradybaena</tp:taxon-name-part><tp:taxon-name-part taxon-name-part-type="species" reg="linjun">linjun</tp:taxon-name-part></tp:taxon-name></italic> Wu &amp; Chen, sp. nov.</p></caption><graphic xmlns:xlink="http://www.w3.org/1999/xlink" xlink:href="zookeys-861-129-g001.jpg" position="float" orientation="portrait" xlink:type="simple" id="oo_315287.jpg"/></fig></tp:treatment-sec><tp:treatment-sec sec-type="description" id="SECID0EABAG"><title>Description.</title><p>Shell (Fig. <xref ref-type="fig" rid="F2">2</xref>). Depressed; thick and solid; dextral. Whorls convex. Suture rather impressed. Umbilicus closed by reflexed columellar lip. Columella oblique. Proto<!--PageBreak -->conch and teleoconch densely and uniformly covered with fine granules, without spiral furrows. Aperture oblique; not sinuate at peristome. Body whorl not descending behind aperture. Shell surface without ribs. Growth lines fine. Adult shell not hairy or scaly. Adult body whorl rounded at periphery; basally convex. Ring-like thickening within aperture absent. Peristome thin; abruptly angled at top; narrowly and uniformly reflexed; brownish purple. Callus thin and transparent. Shell glossy; uniformly reddish brown. Measurements (type material): shell height 16.0–17.1 (16.5 ± 0.55) mm, shell breadth 25.0–30.6 (27.0 ± 3.10) mm, aperture height 11.5–12.5 (11.9 ± 0.51) mm, aperture width 13.4–16.8 (14.9 ± 1.72) mm, embryonic shell whorls 1.375–1.500 (1.458 ± 0.072), whorls 4.750–4.875 (4.833 ± 0.072), shell height/ breadth ratio 0.56–0.65 (0.62 ± 0.049).</p><fig id="F2" position="float" orientation="portrait"><label>Figure 2.</label><caption><p><italic><tp:taxon-name><tp:taxon-name-part taxon-name-part-type="genus" reg="Sinochloritis">Sinochloritis</tp:taxon-name-part><tp:taxon-name-part taxon-name-part-type="species" reg="lii">lii</tp:taxon-name-part></tp:taxon-name></italic> Wu &amp; Chen, gen. &amp; sp. nov., holotype, HBUMM08294. <bold>A</bold> shell <bold>B</bold> magnified surface of teleoconch <bold>C</bold> magnified embryonic shell <bold>D</bold> paratype HBUMM10008 <bold>E</bold> paratype, HBUMM10009.</p></caption><graphic xmlns:xlink="http://www.w3.org/1999/xlink" xlink:href="zookeys-861-129-g002.jpg" position="float" orientation="portrait" xlink:type="simple" id="oo_315288.jpg"/></fig><!--PageBreak --><p>General anatomy (Fig. <xref ref-type="fig" rid="F3">3</xref>). A heart-shaped head gland between ommatophore insertions present on inner body wall (Fig. <xref ref-type="fig" rid="F3">3C</xref>, arrowed), externally with a visible gland pore (Fig. <xref ref-type="fig" rid="F3">3A</xref>, arrowed). On internal body wall, at the base of ommatophore with two groups of glands each consisted of numerous small sacs (Fig. <xref ref-type="fig" rid="F3">3C</xref>). On left side of mantle edge, a leaf-shaped appendage present (Fig. <xref ref-type="fig" rid="F3">3D, E</xref>). Body blueish purple with scattered lighter spots (Fig. <xref ref-type="fig" rid="F3">3H</xref>). Sole dirty white. Jaw arcuate; with twelve more or less projecting ribs (Fig. <xref ref-type="fig" rid="F3">3F</xref>).</p><fig id="F3" position="float" orientation="portrait"><label>Figure 3.</label><caption><p><italic><tp:taxon-name><tp:taxon-name-part taxon-name-part-type="genus" reg="Sinochloritis">Sinochloritis</tp:taxon-name-part><tp:taxon-name-part taxon-name-part-type="species" reg="lii">lii</tp:taxon-name-part></tp:taxon-name></italic> Wu &amp; Chen, gen. &amp; sp. nov., holotype, HBUMM08294. <bold>A</bold> anterior part of animal, dorsal view, showing the pore (arrowed) of head gland between ommatophore tentacles <bold>B</bold> head of the animal <bold>C</bold> internal body wall of head, showing the head gland (arrowed) between the ommatophore tentacles <bold>D, E</bold> the leaf-shaped appendage (arrowed) on the left margin of mantle, in two views <bold>F</bold> left side of animal, showing coloration and skin pattern <bold>G</bold> right side of head. Scale bars: 1 mm.</p></caption><graphic xmlns:xlink="http://www.w3.org/1999/xlink" xlink:href="zookeys-861-129-g003.jpg" position="float" orientation="portrait" xlink:type="simple" id="oo_315289.jpg"/></fig><p>Genitalia (Figs <xref ref-type="fig" rid="F4">4</xref>, <xref ref-type="fig" rid="F5">5</xref>). Penis sheath absent. Penis thick; externally simple; internally with five thick and high plicae/pilasters (Fig. <xref ref-type="fig" rid="F5">5D</xref>). Epiphallus longer than penis; with section between penial retractor muscle and epiphallic papilla one-third thickness of penis; section between penial retractor muscle and vas deferens insertion much thicker than proximal part but thinner than penis (Fig. <xref ref-type="fig" rid="F5">5A</xref>); internally with a large peach-shaped epiphallic papilla (approximate size 3.5×4.0×6.0 mm<sup>3</sup>) entering penis (Fig. <xref ref-type="fig" rid="F5">5A</xref>, <!--PageBreak -->B); externally, partially connected with distal penis by strong muscles that insert on penis just opposite to penial retractor muscle (Figs <xref ref-type="fig" rid="F4">4C</xref>, <xref ref-type="fig" rid="F4">4D</xref>, <xref ref-type="fig" rid="F5">5A</xref>, arrowed). Flagellum cylindrical; tapering. Inside flagellum and epiphallus, a long pilaster running from tip of flagellum to epiphallic papilla and a much shorter wavy pilaster running from tip of flagellum to vas deferens insertion (Fig. <xref ref-type="fig" rid="F5">5C</xref>). Vas deferens thin; of even thickness (Fig. <xref ref-type="fig" rid="F4">4A</xref>). Vagina subequal to penis in length (Fig. <xref ref-type="fig" rid="F4">4A</xref>). Base of bursa copulatrix duct expanded and ball-shaped (Fig. <xref ref-type="fig" rid="F4">4A</xref>); internal wall strongly corrugated (Fig. <xref ref-type="fig" rid="F5">5E</xref>). Measurement of holotype: P–13.6 mm; <abbrev xmlns:xlink="http://www.w3.org/1999/xlink" xlink:title="epiphallus" id="ABBRID0ELGAG" xlink:type="simple">Ep</abbrev>–19.3 mm; <abbrev xmlns:xlink="http://www.w3.org/1999/xlink" xlink:title="flagellum" id="ABBRID0EPGAG" xlink:type="simple">Fl</abbrev>–8.6 mm; <abbrev xmlns:xlink="http://www.w3.org/1999/xlink" xlink:title="vas deferens" id="ABBRID0ETGAG" xlink:type="simple">VD</abbrev>–31.4 mm; <abbrev xmlns:xlink="http://www.w3.org/1999/xlink" xlink:title="penial retractor muscle" id="ABBRID0EXGAG" xlink:type="simple">PR</abbrev>–4.6 mm; <abbrev xmlns:xlink="http://www.w3.org/1999/xlink" xlink:title="vagina" id="ABBRID0E2GAG" xlink:type="simple">Va</abbrev>–18.8 mm; <abbrev xmlns:xlink="http://www.w3.org/1999/xlink" xlink:title="free oviduct" id="ABBRID0E6GAG" xlink:type="simple">FO</abbrev>–5.4 mm; <abbrev xmlns:xlink="http://www.w3.org/1999/xlink" xlink:title="bursa copulatrix" id="ABBRID0EDHAG" xlink:type="simple">BC</abbrev> plus <abbrev xmlns:xlink="http://www.w3.org/1999/xlink" xlink:title="bursa copulatrix duct" id="ABBRID0EHHAG" xlink:type="simple">BCD</abbrev>–37.9 mm.</p><fig id="F4" position="float" orientation="portrait"><label>Figure 4.</label><caption><p><italic><tp:taxon-name><tp:taxon-name-part taxon-name-part-type="genus" reg="Sinochloritis">Sinochloritis</tp:taxon-name-part><tp:taxon-name-part taxon-name-part-type="species" reg="lii">lii</tp:taxon-name-part></tp:taxon-name></italic> Wu &amp; Chen, gen. &amp; sp. nov., holotype, HBUMM08294. <bold>A</bold> genitalia, general view, distal part opened <bold>B</bold> male part, intact <bold>C</bold> male part, showing the muscle (arrowed) connecting epiphallus and penis <bold>D</bold> male part, with the muscle connecting epiphallus and penis partially severed (arrowed). Scale bars: 1 mm. <abbrev xmlns:xlink="http://www.w3.org/1999/xlink" xlink:title="atrium" id="ABBRID0EGIAG" xlink:type="simple">At</abbrev> – atrium; <abbrev xmlns:xlink="http://www.w3.org/1999/xlink" xlink:title="bursa copulatrix" id="ABBRID0EKIAG" xlink:type="simple">BC</abbrev> – bursa copulatrix; <abbrev xmlns:xlink="http://www.w3.org/1999/xlink" xlink:title="bursa copulatrix duct" id="ABBRID0EOIAG" xlink:type="simple">BCD</abbrev> – bursa copulatrix duct; <abbrev xmlns:xlink="http://www.w3.org/1999/xlink" xlink:title="epiphallus-binding muscle" id="ABBRID0ESIAG" xlink:type="simple">EBM</abbrev> – epihallus-binding muscle, the muscle binding the proximal epiphallus to the distal end of penis; <abbrev xmlns:xlink="http://www.w3.org/1999/xlink" xlink:title="epiphallus" id="ABBRID0EWIAG" xlink:type="simple">Ep</abbrev> – epiphallus; <abbrev xmlns:xlink="http://www.w3.org/1999/xlink" xlink:title="flagellum" id="ABBRID0E1IAG" xlink:type="simple">Fl</abbrev> – flagellum; P – penis; <abbrev xmlns:xlink="http://www.w3.org/1999/xlink" xlink:title="penial retractor muscle" id="ABBRID0E5IAG" xlink:type="simple">PR</abbrev> – penial retractor muscle; <abbrev xmlns:xlink="http://www.w3.org/1999/xlink" xlink:title="vagina" id="ABBRID0ECJAG" xlink:type="simple">Va</abbrev> – vagina; <abbrev xmlns:xlink="http://www.w3.org/1999/xlink" xlink:title="vas deferens" id="ABBRID0EGJAG" xlink:type="simple">VD</abbrev> – vas deferens.</p></caption><graphic xmlns:xlink="http://www.w3.org/1999/xlink" xlink:href="zookeys-861-129-g004.jpg" position="float" orientation="portrait" xlink:type="simple" id="oo_315290.jpg"/></fig><fig id="F5" position="float" orientation="portrait"><label>Figure 5.</label><caption><p><italic><tp:taxon-name><tp:taxon-name-part taxon-name-part-type="genus" reg="Sinochloritis">Sinochloritis</tp:taxon-name-part><tp:taxon-name-part taxon-name-part-type="species" reg="lii">lii</tp:taxon-name-part></tp:taxon-name></italic> Wu &amp; Chen, gen. &amp; sp. nov., holotype, HBUMM08294. <bold>A</bold> male part, with the muscle (arrowed) connecting epiphallus and penis completely severed <bold>B</bold> exposed part containing epiphallic papilla <bold>C</bold> exposed epiphallus and flagellum. Arrow indicates insertion of vas deferens <bold>D</bold> opened penis, showing penial pilasters <bold>E</bold> basal part of bursa copulatrix duct, exposed. Scale bars: 1 mm. <abbrev xmlns:xlink="http://www.w3.org/1999/xlink" xlink:title="atrium" id="ABBRID0EMKAG" xlink:type="simple">At</abbrev> – atrium; <abbrev xmlns:xlink="http://www.w3.org/1999/xlink" xlink:title="bursa copulatrix duct" id="ABBRID0EQKAG" xlink:type="simple">BCD</abbrev> – bursa copulatrix duct; <abbrev xmlns:xlink="http://www.w3.org/1999/xlink" xlink:title="epiphallus-binding muscle" id="ABBRID0EUKAG" xlink:type="simple">EBM</abbrev> – epihallus-binding muscle, the muscle binding proximal epiphallus to distal end of penis; <abbrev xmlns:xlink="http://www.w3.org/1999/xlink" xlink:title="epiphallus" id="ABBRID0EYKAG" xlink:type="simple">Ep</abbrev> – epiphallus; <abbrev xmlns:xlink="http://www.w3.org/1999/xlink" xlink:title="epiphallic papilla" id="ABBRID0E3KAG" xlink:type="simple">EpP</abbrev> – epiphallic papilla; <abbrev xmlns:xlink="http://www.w3.org/1999/xlink" xlink:title="flagellum" id="ABBRID0EALAG" xlink:type="simple">Fl</abbrev> – flagellum; <abbrev xmlns:xlink="http://www.w3.org/1999/xlink" xlink:title="free oviduct" id="ABBRID0EELAG" xlink:type="simple">FO</abbrev> – free oviduct; P – penis; <abbrev xmlns:xlink="http://www.w3.org/1999/xlink" xlink:title="penial retractor muscle" id="ABBRID0EILAG" xlink:type="simple">PR</abbrev> – penial retractor muscle; <abbrev xmlns:xlink="http://www.w3.org/1999/xlink" xlink:title="penial pilaster" id="ABBRID0EMLAG" xlink:type="simple">PP</abbrev> – penial pilaster; <abbrev xmlns:xlink="http://www.w3.org/1999/xlink" xlink:title="vagina" id="ABBRID0EQLAG" xlink:type="simple">Va</abbrev> – vagina; <abbrev xmlns:xlink="http://www.w3.org/1999/xlink" xlink:title="vas deferens" id="ABBRID0EULAG" xlink:type="simple">VD</abbrev> – vas deferens.</p></caption><graphic xmlns:xlink="http://www.w3.org/1999/xlink" xlink:href="zookeys-861-129-g005.jpg" position="float" orientation="portrait" xlink:type="simple" id="oo_315291.jpg"/></fig></tp:treatment-sec><tp:treatment-sec sec-type="etymology" id="SECID0E4LAG"><title>Etymology.</title><p>This species is named in honor of Dr. Chenliang Li who collected and sent us the holotype (HBUMM08294).</p></tp:treatment-sec><tp:treatment-sec sec-type="distribution" id="SECID0ECMAG"><title>Distribution.</title><p>Sichuan (Qingchengshan), only known from the type locality (Fig. <xref ref-type="fig" rid="F1">1</xref>).</p></tp:treatment-sec><tp:treatment-sec sec-type="ecology" id="SECID0EMMAG"><title>Ecology.</title><p>This species was found living in the well-developed forest (Fig. <xref ref-type="fig" rid="F6">6</xref>).</p><fig id="F6" position="float" orientation="portrait"><label>Figure 6.</label><caption><p><italic><tp:taxon-name><tp:taxon-name-part taxon-name-part-type="genus" reg="Sinochloritis">Sinochloritis</tp:taxon-name-part><tp:taxon-name-part taxon-name-part-type="species" reg="lii">lii</tp:taxon-name-part></tp:taxon-name></italic> Wu &amp; Chen, gen. &amp; sp. nov., holotype, HBUMM08294. Habitat, photographer Chenliang Li.</p></caption><graphic xmlns:xlink="http://www.w3.org/1999/xlink" xlink:href="zookeys-861-129-g006.jpg" position="float" orientation="portrait" xlink:type="simple" id="oo_315292.jpg"/></fig><!--PageBreak --></tp:treatment-sec><tp:treatment-sec sec-type="Taxonomic remarks" id="SECID0EPNAG"><title>Taxonomic remarks.</title><p>The new species has a closed umbilicus, otherwise is very close to <italic><tp:taxon-name><tp:taxon-name-part taxon-name-part-type="genus" reg="Trichochloritis">Trichochloritis</tp:taxon-name-part><tp:taxon-name-part taxon-name-part-type="species" reg="percussa">percussa</tp:taxon-name-part></tp:taxon-name></italic> in shell size (Table <xref ref-type="table" rid="T2">2</xref>), the general shape and the microsculpture of shell. <italic><tp:taxon-name><tp:taxon-name-part taxon-name-part-type="genus" reg="Camaena">Camaena</tp:taxon-name-part><tp:taxon-name-part taxon-name-part-type="species" reg="hemiclista">hemiclista</tp:taxon-name-part></tp:taxon-name></italic> (Schmacker &amp; Böttger, 1894) known only from Hubei (Lytschouan=Lichuan), which has a closed umbilicus and is bluntly shouldered (but not visible in <xref ref-type="bibr" rid="B26">Yen 1939</xref>: pl. 12, fig. 42) resembles the new species; however, the new species has fewer whorls and a clearly rounded periphery.</p><table-wrap id="T2" position="float" orientation="portrait"><label>Table 2.</label><caption><p>Comparison among <italic><tp:taxon-name><tp:taxon-name-part taxon-name-part-type="genus" reg="Sinochloritis">Sinochloritis</tp:taxon-name-part><tp:taxon-name-part taxon-name-part-type="species" reg="lii">lii</tp:taxon-name-part></tp:taxon-name></italic> Wu &amp; Chen, gen. &amp; sp. nov. and the Chinese species once placed in <italic><tp:taxon-name><tp:taxon-name-part taxon-name-part-type="genus" reg="Trichochloritis">Trichochloritis</tp:taxon-name-part></tp:taxon-name></italic> Pilsbry, 1891.</p></caption><table id="TID0ETHAG" rules="all"><tbody><tr><th rowspan="1" colspan="1"/><th rowspan="1" colspan="1">Diameter major (mm)</th><th rowspan="1" colspan="1">Height (mm)</th><th rowspan="1" colspan="1">Whorls</th><th rowspan="1" colspan="1">Hairy</th><th rowspan="1" colspan="1">Distribution</th></tr><tr><td rowspan="1" colspan="1"><italic><tp:taxon-name><tp:taxon-name-part taxon-name-part-type="genus" reg="Trichochloritis">T.</tp:taxon-name-part><tp:taxon-name-part taxon-name-part-type="species" reg="adaequata">adaequata</tp:taxon-name-part></tp:taxon-name></italic> (Gredler, 1894)</td><td rowspan="1" colspan="1">12</td><td rowspan="1" colspan="1">7</td><td rowspan="1" colspan="1">4<sup>1/2</sup></td><td rowspan="1" colspan="1">No</td><td rowspan="1" colspan="1">W Hubei,</td></tr><tr><td rowspan="1" colspan="1"><italic><tp:taxon-name><tp:taxon-name-part taxon-name-part-type="genus" reg="Trichochloritis">T.</tp:taxon-name-part><tp:taxon-name-part taxon-name-part-type="species" reg="herziana">herziana</tp:taxon-name-part></tp:taxon-name></italic> (Möllendorff, 1888)</td><td rowspan="1" colspan="1">14.5–17</td><td rowspan="1" colspan="1">10.5</td><td rowspan="1" colspan="1">5</td><td rowspan="1" colspan="1">No</td><td rowspan="1" colspan="1">Hainan</td></tr><tr><td rowspan="1" colspan="1"><italic><tp:taxon-name><tp:taxon-name-part taxon-name-part-type="genus" reg="Trichochloritis">T.</tp:taxon-name-part><tp:taxon-name-part taxon-name-part-type="species" reg="hunanensis">hunanensis</tp:taxon-name-part></tp:taxon-name></italic> Yen, 1939</td><td rowspan="1" colspan="1">11</td><td rowspan="1" colspan="1">7.2</td><td rowspan="1" colspan="1">4<sup>1/2</sup></td><td rowspan="1" colspan="1">No</td><td rowspan="1" colspan="1">Hunan</td></tr><tr><td rowspan="1" colspan="1"><italic><tp:taxon-name><tp:taxon-name-part taxon-name-part-type="genus" reg="Trichochloritis">T.</tp:taxon-name-part><tp:taxon-name-part taxon-name-part-type="species" reg="hungerfordiana">hungerfordiana</tp:taxon-name-part></tp:taxon-name></italic> (Nevill, 1884)</td><td rowspan="1" colspan="1">14.5–18</td><td rowspan="1" colspan="1">10.5</td><td rowspan="1" colspan="1">5</td><td rowspan="1" colspan="1">Yes</td><td rowspan="1" colspan="1">Taiwan, Hongkong, Guangdong,</td></tr><tr><td rowspan="1" colspan="1"><italic><tp:taxon-name><tp:taxon-name-part taxon-name-part-type="genus" reg="Trichochloritis">T.</tp:taxon-name-part><tp:taxon-name-part taxon-name-part-type="species" reg="hungerfordiana">hung.</tp:taxon-name-part><tp:taxon-name-part taxon-name-part-type="subspecies" reg="rufopila">rufopila</tp:taxon-name-part></tp:taxon-name></italic> (Möllendorff, 1884)</td><td rowspan="1" colspan="1">15</td><td rowspan="1" colspan="1">9.25</td><td rowspan="1" colspan="1">5</td><td rowspan="1" colspan="1">Yes</td><td rowspan="1" colspan="1">Hongkong</td></tr><tr><td rowspan="1" colspan="1"><italic><tp:taxon-name><tp:taxon-name-part taxon-name-part-type="genus" reg="Trichochloritis">T.</tp:taxon-name-part><tp:taxon-name-part taxon-name-part-type="species" reg="hungerfordiana">hung.</tp:taxon-name-part><tp:taxon-name-part taxon-name-part-type="subspecies" reg="franciscanorum">franciscanorum</tp:taxon-name-part></tp:taxon-name></italic> (Gredler, 1887)</td><td rowspan="1" colspan="1">18–22</td><td rowspan="1" colspan="1">9–12</td><td rowspan="1" colspan="1">5<sup>2/3</sup>–6</td><td rowspan="1" colspan="1">No</td><td rowspan="1" colspan="1">S Hunan</td></tr><tr><td rowspan="1" colspan="1"><italic><tp:taxon-name><tp:taxon-name-part taxon-name-part-type="genus" reg="Trichochloritis">T.</tp:taxon-name-part><tp:taxon-name-part taxon-name-part-type="species" reg="mola">mola</tp:taxon-name-part></tp:taxon-name></italic> (Heude, 1885)</td><td rowspan="1" colspan="1">30–31</td><td rowspan="1" colspan="1">15</td><td rowspan="1" colspan="1">4.5 **</td><td rowspan="1" colspan="1">No</td><td rowspan="1" colspan="1">Yunnan</td></tr><tr><td rowspan="1" colspan="1"><italic><tp:taxon-name><tp:taxon-name-part taxon-name-part-type="genus" reg="Trichochloritis">T.</tp:taxon-name-part><tp:taxon-name-part taxon-name-part-type="species" reg="molina">molina</tp:taxon-name-part></tp:taxon-name></italic> (Heude, 1890)</td><td rowspan="1" colspan="1">14–17</td><td rowspan="1" colspan="1">10</td><td rowspan="1" colspan="1">4</td><td rowspan="1" colspan="1">No</td><td rowspan="1" colspan="1">Hubei</td></tr><tr><td rowspan="1" colspan="1"><italic><tp:taxon-name><tp:taxon-name-part taxon-name-part-type="genus" reg="Trichochloritis">T.</tp:taxon-name-part><tp:taxon-name-part taxon-name-part-type="species" reg="percussa">percussa</tp:taxon-name-part></tp:taxon-name></italic> (Heude, 1882) *</td><td rowspan="1" colspan="1">26–30</td><td rowspan="1" colspan="1">19</td><td rowspan="1" colspan="1">5<sup>1/4</sup></td><td rowspan="1" colspan="1">No</td><td rowspan="1" colspan="1">Hubei</td></tr><tr><td rowspan="1" colspan="1"><italic><tp:taxon-name><tp:taxon-name-part taxon-name-part-type="genus" reg="Trichochloritis">T.</tp:taxon-name-part><tp:taxon-name-part taxon-name-part-type="species" reg="puberula">puberula</tp:taxon-name-part></tp:taxon-name></italic> (Heude, 1885)</td><td rowspan="1" colspan="1">15–18</td><td rowspan="1" colspan="1">9</td><td rowspan="1" colspan="1">5</td><td rowspan="1" colspan="1">Yes</td><td rowspan="1" colspan="1">Chongqing</td></tr><tr><td rowspan="1" colspan="1"><italic><tp:taxon-name><tp:taxon-name-part taxon-name-part-type="genus" reg="Sinochloritis">Sinochloritis</tp:taxon-name-part><tp:taxon-name-part taxon-name-part-type="species" reg="lii">lii</tp:taxon-name-part></tp:taxon-name></italic> Wu &amp; Chen, gen. &amp; sp. nov.</td><td rowspan="1" colspan="1">25.0–30.6</td><td rowspan="1" colspan="1">16.0–17.1</td><td rowspan="1" colspan="1">4<sup>3/4</sup>–4<sup>7/8</sup></td><td rowspan="1" colspan="1">No</td><td rowspan="1" colspan="1">Sichuan</td></tr></tbody></table><table-wrap-foot><fn><p>* The specimens studied by <xref ref-type="bibr" rid="B21">Schmacker and Böttger (1894)</xref> were excluded because they are conchologically different forms and might represent species other than <italic><tp:taxon-name><tp:taxon-name-part taxon-name-part-type="genus" reg="Helix">H.</tp:taxon-name-part><tp:taxon-name-part taxon-name-part-type="species" reg="percussa">percussa</tp:taxon-name-part></tp:taxon-name></italic>. ** Counted from fig. 5 (<xref ref-type="bibr" rid="B7">Heude 1885</xref>: pl. 29).</p></fn></table-wrap-foot></table-wrap></tp:treatment-sec><ref-list><ref id="B21"><mixed-citation xmlns:xlink="http://www.w3.org/1999/xlink" xlink:type="simple"><person-group><name name-style="western"><surname>Schmacker</surname><given-names>B</given-names></name><name name-style="western"><surname>Böttger</surname><given-names>O</given-names></name></person-group> (<year>1894</year>) <article-title>Description of some Chinese land-shells.</article-title><source>Proceedings of the Malacologial Society</source><volume>1</volume>: <fpage>169</fpage>–<lpage>174</lpage>. <ext-link xlink:type="simple" ext-link-type="doi" xlink:href="10.1093/oxfordjournals.mollus.a064109">https://doi.org/10.1093/oxfordjournals.mollus.a064109</ext-link></mixed-citation></ref><ref id="B7"><mixed-citation xmlns:xlink="http://www.w3.org/1999/xlink" xlink:type="simple"><person-group><name name-style="western"><surname>Heude</surname><given-names>PM</given-names></name></person-group> (<year>1882–1890</year>) Notes sur les mollusques terrestres de la vallée du Fleuve Bleu. Mémoires concernant l’histoire naturelle de l’Empire chinois 1882: 1–84; 1885: 89–132; 1890: 125–188.</mixed-citation></ref><ref id="B26"><mixed-citation xmlns:xlink="http://www.w3.org/1999/xlink" xlink:type="simple"><person-group><name name-style="western"><surname>Yen</surname><given-names>TC</given-names></name></person-group> (<year>1939</year>) <article-title>Die chinesischen Land- und Süßwasser-Gastropoden des Natur-Museums Senckenberg.</article-title><source>Abhandlungen der Senckenbergischen Naturforschenden Gesellschaft</source><volume>444</volume>: <fpage>1</fpage>–<lpage>234</lpage>. [16 pls.]</mixed-citation></ref></ref-list></tp:taxon-treatment>
