# Supplementary material for: Two new camaenid land snails (Eupulmonata) from Central China
Source: Zookeys. 2019 Jul 8;861:129–44. doi: 10.3897/zookeys.861.35430 (PMC6629712; doi:10.3897/zookeys.861.35430)
Supplement: XML Treatment for Bradybaena linjun [file zookeys.861.35430-treatment3.xml]

<!DOCTYPE tp:taxon-treatment
  PUBLIC "-//TaxonX//DTD Taxonomic Treatment Publishing DTD v0 20100105//EN" "tax-treatment-NSO.dtd">
<tp:taxon-treatment xmlns:tp="http://www.plazi.org/taxpub"><tp:treatment-meta><kwd-group><label>Taxon classification</label><kwd><named-content xmlns:xlink="http://www.w3.org/1999/xlink" content-type="kingdom">Animalia</named-content></kwd><kwd><named-content xmlns:xlink="http://www.w3.org/1999/xlink" content-type="order">Stylommatophora</named-content></kwd><kwd><named-content xmlns:xlink="http://www.w3.org/1999/xlink" content-type="family">Camaenidae</named-content></kwd></kwd-group><mixed-citation publication-type="journal"><person-group><name><surname>Wu</surname><given-names>Min</given-names></name><name><surname>Chen</surname><given-names>Zheyu</given-names></name><name><surname>Zhu</surname><given-names>Xiaoran</given-names></name></person-group><article-title>Two new camaenid land snails (<tp:taxon-name><tp:taxon-name-part taxon-name-part-type="suborder">Eupulmonata</tp:taxon-name-part></tp:taxon-name>) from Central China</article-title><source>Zookeys</source><day>08</day><month>7</month><year>2019</year><volume>861</volume><fpage>129</fpage><lpage>144</lpage><pub-id pub-id-type="doi">10.3897/zookeys.861.35430</pub-id></mixed-citation></tp:treatment-meta><tp:nomenclature><tp:taxon-name>
                    <tp:taxon-name-part taxon-name-part-type="genus" reg="Bradybaena">Bradybaena</tp:taxon-name-part>
                    <tp:taxon-name-part taxon-name-part-type="species" reg="linjun">linjun</tp:taxon-name-part>
                    <object-id xmlns:xlink="http://www.w3.org/1999/xlink" content-type="zoobank" xlink:type="simple">http://zoobank.org/834A1B9F-7272-4188-9FD5-2121A9D26443</object-id>
                  </tp:taxon-name><tp:taxon-authority>Wu &amp; Chen</tp:taxon-authority><tp:taxon-status xmlns:xlink="http://www.w3.org/1999/xlink" xlink:type="simple">sp. nov.</tp:taxon-status><xref ref-type="fig" rid="F1">Figs 1</xref><xref ref-type="fig" rid="F7">, 7</xref><xref ref-type="fig" rid="F8">, 8</xref><xref ref-type="fig" rid="F9">, 9</xref><xref ref-type="fig" rid="F10">, 10</xref><!--PageBreak --></tp:nomenclature><tp:treatment-sec sec-type="material" id="SECID0E65AG"><title>Material examined.</title><p><bold>Holotype</bold>, <abbrev xmlns:xlink="http://www.w3.org/1999/xlink" xlink:title="fully mature animal" id="ABBRID0EH6AG" xlink:type="simple">fma</abbrev> (HBUMM08241-specimen 1, Fig. <xref ref-type="fig" rid="F7">7A</xref>). Hubei Province, Yichang, Changyang Tujia Autonomous Prefecture, Longzhoupin; <named-content xmlns:xlink="http://www.w3.org/1999/xlink" content-type="dwc:verbatimCoordinates" xlink:type="simple"><named-content content-type="geo-json" specific-use="{&#34;type&#34;:&#34;Point&#34;,&#34;coordinates&#34;:[111.187222,31.469167]}" id="NCID0ES6AG" xlink:type="simple">31°28'9"N, 111°11'14"E</named-content></named-content>, 103 m a. s. l.; 2018-VII; coll. Chen, Zheyu. <bold>Paratype</bold>, 1 <abbrev xmlns:xlink="http://www.w3.org/1999/xlink" xlink:title="fully mature animal" id="ABBRID0EZ6AG" xlink:type="simple">fma</abbrev> (HBUMM08241-specimen 2, Fig. <xref ref-type="fig" rid="F7">7B</xref>), the same collection information as holotype. Foot muscle was cut off and preserved in 99.7% alcohol at –20 °C (HBUMM08242).</p><fig id="F7" position="float" orientation="portrait"><label>Figure 7.</label><caption><p><italic><tp:taxon-name><tp:taxon-name-part taxon-name-part-type="genus" reg="Bradybaena">Bradybaena</tp:taxon-name-part><tp:taxon-name-part taxon-name-part-type="species" reg="linjun">linjun</tp:taxon-name-part></tp:taxon-name></italic> Wu &amp; Chen, sp. nov. <bold>A</bold> holotype, HBUMM08241-specimen 1 <bold>B</bold> paratype, HBUMM08241-specimen 2.</p></caption><graphic xmlns:xlink="http://www.w3.org/1999/xlink" xlink:href="zookeys-861-129-g007.jpg" position="float" orientation="portrait" xlink:type="simple" id="oo_315296.jpg"/></fig><!--PageBreak --></tp:treatment-sec><tp:treatment-sec sec-type="diagnosis" id="SECID0EZABG"><title>Diagnosis.</title><p>Shell depressed; dextral. Columella oblique. Periphery rounded. A peripheral and a supraperipheral chestnut band present. Penis internally with numerous crossing pilasters of equal thickness that form a network. Love dart hollow and C-shaped in cross section. Accessory sac externally invisible. Mucous glands two, very short thyrsiform (not branched) tubes; entering accessory sac through simple pore. Shell about 4.5 whorls, breadth 13–17 mm.</p></tp:treatment-sec><tp:treatment-sec sec-type="description" id="SECID0E5ABG"><title>Description.</title><p>Shell (Fig. <xref ref-type="fig" rid="F7">7</xref>). Depressed; thin; dextral. Whorls convex. Suture impressed. Half umbilicus covered by reflexed columellar lip. Columella oblique. Proto<!--PageBreak -->conch not granulate, smooth. Teleoconch with dense spiral furrows. Aperture oblique; not sinuate at peristome. Body whorl slightly descending behind aperture. Shell surface without ribs. Growth lines fine. Adult shell not hairy or scaly. Adult body whorl rounded at periphery; basally convex. Ring-like thickening within aperture absent. Peristome thin; slightly reflexed. Callus thin and transparent. Shell glossy; uniformly brownish yellow; with a peripheral and a supraperipheral chestnut bands. Measurements (holotype is larger in size): shell height 8.8–10.7 mm, shell breadth 13.2–16.6 mm, aperture height 5.9–6.0 mm, aperture width 7.0–9.7 mm, embryonic shell whorls 1.625, whorls 4.250–4.625, shell height/ breadth ratio 0.64–0.67.</p><p>General anatomy (Figs <xref ref-type="fig" rid="F8">8</xref>, <xref ref-type="fig" rid="F9">9F</xref>). A high head wart between ommatophores present (Fig. <xref ref-type="fig" rid="F8">8A, C</xref>). On corresponding internal body wall no particular structure present (Fig. <xref ref-type="fig" rid="F8">8D</xref>). On left side of mantle edge, a leaf-shaped appendage present (Fig. <xref ref-type="fig" rid="F8">8B</xref>, arrowed). Body light brown; with whitish striae posterior to wart. Sole creamy white. Jaw arcuate; with about thirteen more or less projecting ribs (Fig. <xref ref-type="fig" rid="F9">9F</xref>).</p><fig id="F8" position="float" orientation="portrait"><label>Figure 8.</label><caption><p><italic><tp:taxon-name><tp:taxon-name-part taxon-name-part-type="genus" reg="Bradybaena">Bradybaena</tp:taxon-name-part><tp:taxon-name-part taxon-name-part-type="species" reg="linjun">linjun</tp:taxon-name-part></tp:taxon-name></italic> Wu &amp; Chen, sp. nov., holotype, HBUMM08241-specimen 1. <bold>A, C</bold> showing head wart <bold>B</bold> leaf-shaped appendage (arrowed) on left margin of mantle <bold>D</bold> internal body wall between ommatophore insertions, showing no gland.</p></caption><graphic xmlns:xlink="http://www.w3.org/1999/xlink" xlink:href="zookeys-861-129-g008.jpg" position="float" orientation="portrait" xlink:type="simple" id="oo_315293.jpg"/></fig><fig id="F9" position="float" orientation="portrait"><label>Figure 9.</label><caption><p><italic><tp:taxon-name><tp:taxon-name-part taxon-name-part-type="genus" reg="Bradybaena">Bradybaena</tp:taxon-name-part><tp:taxon-name-part taxon-name-part-type="species" reg="linjun">linjun</tp:taxon-name-part></tp:taxon-name></italic> Wu &amp; Chen, sp. nov., holotype, HBUMM08241-specimen 1. <bold>A, B</bold> both sides of genitalia, general view <bold>C</bold> bottom of dart apparatus, showing mucous glands insertion <bold>D</bold> penis, exposed <bold>E</bold> love dart in cross section <bold>F</bold> jaw. Scale bars: 1 mm. <abbrev xmlns:xlink="http://www.w3.org/1999/xlink" xlink:title="atrium" id="ABBRID0E6DBG" xlink:type="simple">At</abbrev> – atrium; <abbrev xmlns:xlink="http://www.w3.org/1999/xlink" xlink:title="bursa copulatrix duct" id="ABBRID0EDEBG" xlink:type="simple">BCD</abbrev> – bursa copulatrix duct; <abbrev xmlns:xlink="http://www.w3.org/1999/xlink" xlink:title="dart sac" id="ABBRID0EHEBG" xlink:type="simple">DS</abbrev> – dart sac; <abbrev xmlns:xlink="http://www.w3.org/1999/xlink" xlink:title="membranous sac surrounding terminal genitalia" id="ABBRID0ELEBG" xlink:type="simple">DVM</abbrev> – membranous sac surrounding terminal genitalia; <abbrev xmlns:xlink="http://www.w3.org/1999/xlink" xlink:title="epiphallus" id="ABBRID0EPEBG" xlink:type="simple">Ep</abbrev> – epiphallus; <abbrev xmlns:xlink="http://www.w3.org/1999/xlink" xlink:title="free oviduct" id="ABBRID0ETEBG" xlink:type="simple">FO</abbrev> – free oviduct; <abbrev xmlns:xlink="http://www.w3.org/1999/xlink" xlink:title="mucous glands" id="ABBRID0EXEBG" xlink:type="simple">MG</abbrev> – mucous glands; P – penis; <abbrev xmlns:xlink="http://www.w3.org/1999/xlink" xlink:title="penial retractor muscle" id="ABBRID0E2EBG" xlink:type="simple">PR</abbrev> – penial retractor muscle; <abbrev xmlns:xlink="http://www.w3.org/1999/xlink" xlink:title="penis sheath" id="ABBRID0E6EBG" xlink:type="simple">PS</abbrev> – penis sheath; <abbrev xmlns:xlink="http://www.w3.org/1999/xlink" xlink:title="vagina" id="ABBRID0EDFBG" xlink:type="simple">Va</abbrev> – vagina; <abbrev xmlns:xlink="http://www.w3.org/1999/xlink" xlink:title="vas deferens" id="ABBRID0EHFBG" xlink:type="simple">VD</abbrev> – vas deferens.</p></caption><graphic xmlns:xlink="http://www.w3.org/1999/xlink" xlink:href="zookeys-861-129-g009.jpg" position="float" orientation="portrait" xlink:type="simple" id="oo_315294.jpg"/></fig><p>Genitalia (Fig. <xref ref-type="fig" rid="F9">9</xref>). Membranous sac surrounding terminal genitalia present (Fig. <xref ref-type="fig" rid="F9">9A, B</xref>). Penis sheath about 1/3 penis length. Penis very thick; externally simple. Penial retractor muscle inserting on epiphallus. Epiphallus slightly thicker than vas deferens. Flagellum absent. Epiphallic papilla absent (Fig. <xref ref-type="fig" rid="F9">9D</xref>). Penis internally with numerous crossing pilasters of equal thickness that form a network (Fig. <xref ref-type="fig" rid="F9">9D</xref>). Dart sac <!--PageBreak -->present. Love dart spoon-shaped, hollow and C-shaped in cross section (observed in holotype, Fig. <xref ref-type="fig" rid="F9">9E</xref>). Accessory sac invisible externally (Fig. <xref ref-type="fig" rid="F9">9C</xref>). Poly-layered structure present between mucous gland insertion and vagina. Mucous glands two tubes; much shorter than dart sac in length; each thyrsiform rather than branched (Fig. <xref ref-type="fig" rid="F9">9A, C</xref>); entering accessory sac through simple pore. Vagina about half of penis in length. Measurement of holotype: <abbrev xmlns:xlink="http://www.w3.org/1999/xlink" xlink:title="dart sac" id="ABBRID0EQGBG" xlink:type="simple">DS</abbrev>–4.6 mm long, 1.4 mm broad; <abbrev xmlns:xlink="http://www.w3.org/1999/xlink" xlink:title="mucous glands" id="ABBRID0EUGBG" xlink:type="simple">MG</abbrev>–1.7 mm; <abbrev xmlns:xlink="http://www.w3.org/1999/xlink" xlink:title="penis sheath" id="ABBRID0EYGBG" xlink:type="simple">PS</abbrev>–1.2 mm; P–7.1 mm; <abbrev xmlns:xlink="http://www.w3.org/1999/xlink" xlink:title="epiphallus" id="ABBRID0E3GBG" xlink:type="simple">Ep</abbrev>–2.6 mm; <abbrev xmlns:xlink="http://www.w3.org/1999/xlink" xlink:title="vas deferens" id="ABBRID0EAHBG" xlink:type="simple">VD</abbrev>–21.5 mm; <abbrev xmlns:xlink="http://www.w3.org/1999/xlink" xlink:title="penial retractor muscle" id="ABBRID0EEHBG" xlink:type="simple">PR</abbrev>–1.7 mm; <abbrev xmlns:xlink="http://www.w3.org/1999/xlink" xlink:title="vagina" id="ABBRID0EIHBG" xlink:type="simple">Va</abbrev>–4.5 mm; <abbrev xmlns:xlink="http://www.w3.org/1999/xlink" xlink:title="free oviduct" id="ABBRID0EMHBG" xlink:type="simple">FO</abbrev>–2.8 mm.</p></tp:treatment-sec><tp:treatment-sec sec-type="etymology" id="SECID0EQHBG"><title>Etymology.</title><p>The new species is named after the legendary tribal leader “Lin-Jun (廪君)” of the Tujiazu people who live at the type locality.</p></tp:treatment-sec><tp:treatment-sec sec-type="distribution" id="SECID0EVHBG"><title>Distribution.</title><p>Hubei (Changyang), only known from the type locality.</p><!--PageBreak --></tp:treatment-sec><tp:treatment-sec sec-type="ecology" id="SECID0E2HBG"><title>Ecology.</title><p>This species was found living in a well-established secondary forest, on limestone cliffs, often in cracks (Fig. <xref ref-type="fig" rid="F10">10</xref>). A large number of broken shells, presumably caused by bird predation, were observed at the type locality.</p><fig id="F10" position="float" orientation="portrait"><label>Figure 10.</label><caption><p><italic><tp:taxon-name><tp:taxon-name-part taxon-name-part-type="genus" reg="Bradybaena">Bradybaena</tp:taxon-name-part><tp:taxon-name-part taxon-name-part-type="species" reg="linjun">linjun</tp:taxon-name-part></tp:taxon-name></italic> Wu &amp; Chen, sp. nov., holotype, HBUMM08241-specimen 1. Habitat, photographer Zheyu Chen.</p></caption><graphic xmlns:xlink="http://www.w3.org/1999/xlink" xlink:href="zookeys-861-129-g010.jpg" position="float" orientation="portrait" xlink:type="simple" id="oo_315295.jpg"/></fig></tp:treatment-sec><tp:treatment-sec sec-type="Taxonomic remarks" id="SECID0E4IBG"><title>Taxonomic remarks.</title><p>The new species is assigned to <italic><tp:taxon-name><tp:taxon-name-part taxon-name-part-type="genus" reg="Bradybaena">Bradybaena</tp:taxon-name-part></tp:taxon-name></italic> because of the presence of a smooth protoconch, membranous sac surrounding terminal genitalia, poly-layered structure in dart apparatus, two mucous glands and the absence of a flagellum; characters that are consistent with the type of the genus <italic><tp:taxon-name><tp:taxon-name-part taxon-name-part-type="genus" reg="Bradybaena">B.</tp:taxon-name-part><tp:taxon-name-part taxon-name-part-type="species" reg="similaris">similaris</tp:taxon-name-part></tp:taxon-name></italic> (<xref ref-type="bibr" rid="B24">Wu 2004</xref>).</p><p>On the left side of the mantle edge, this species possesses a leaf-shaped appendage (Fig. <xref ref-type="fig" rid="F8">8B</xref>). The existence of this structure in other bradybaenine genera is not known except in <italic><tp:taxon-name><tp:taxon-name-part taxon-name-part-type="genus" reg="Sinochloritis">Sinochloritis</tp:taxon-name-part><tp:taxon-name-part taxon-name-part-type="species" reg="lii">lii</tp:taxon-name-part></tp:taxon-name></italic> Wu &amp; Chen, gen. &amp; sp. nov. described here (Fig. <xref ref-type="fig" rid="F3">3D, E</xref>). In our other work on <italic><tp:taxon-name><tp:taxon-name-part taxon-name-part-type="genus" reg="Bradybaena">Bradybaena</tp:taxon-name-part></tp:taxon-name></italic> this structure is observed (<italic><tp:taxon-name><tp:taxon-name-part taxon-name-part-type="genus" reg="Bradybaena">Bradybaena</tp:taxon-name-part></tp:taxon-name></italic> sp., HBUMM06125, Wuyuan, Jiangxi Province, 147 m, <named-content xmlns:xlink="http://www.w3.org/1999/xlink" content-type="dwc:verbatimCoordinates" xlink:type="simple"><named-content content-type="geo-json" specific-use="{&#34;type&#34;:&#34;Point&#34;,&#34;coordinates&#34;:[118.045889,29.371889]}" id="NCID0E6KBG" xlink:type="simple">29°22'18.8"N, 118°02'45.2"E</named-content></named-content>, 2007-V-26; unpublished data).</p><p>Only a few Chinese species in the subfamily <tp:taxon-name><tp:taxon-name-part taxon-name-part-type="subfamily">Bradybaeninae</tp:taxon-name-part></tp:taxon-name> have double bands. The double-banded shells occur more frequently in <italic><tp:taxon-name><tp:taxon-name-part taxon-name-part-type="genus" reg="Cathaica">Cathaica</tp:taxon-name-part></tp:taxon-name></italic> Möllendorff, 1884 than in <italic><tp:taxon-name><tp:taxon-name-part taxon-name-part-type="genus" reg="Bradybaena">Bradybaena</tp:taxon-name-part></tp:taxon-name></italic> where only four species exhibit double bands, namely <italic><tp:taxon-name><tp:taxon-name-part taxon-name-part-type="genus" reg="Bradybaena">B.</tp:taxon-name-part><tp:taxon-name-part taxon-name-part-type="species" reg="billiana">billiana</tp:taxon-name-part></tp:taxon-name></italic> (Heude, 1882), <italic><tp:taxon-name><tp:taxon-name-part taxon-name-part-type="genus" reg="Bradybaena">B.</tp:taxon-name-part><tp:taxon-name-part taxon-name-part-type="species" reg="mimicula">mimicula</tp:taxon-name-part></tp:taxon-name></italic> (Heude, 1888), <italic><tp:taxon-name><tp:taxon-name-part taxon-name-part-type="genus" reg="Bradybaena">B.</tp:taxon-name-part><tp:taxon-name-part taxon-name-part-type="species" reg="diplodesma">diplodesma</tp:taxon-name-part></tp:taxon-name></italic> (Möllendorff, 1899), <italic><tp:taxon-name><tp:taxon-name-part taxon-name-part-type="genus" reg="Bradybaena">B.</tp:taxon-name-part><tp:taxon-name-part taxon-name-part-type="species" reg="sueshanensis">sueshanensis</tp:taxon-name-part></tp:taxon-name></italic> Pilsbry, 1934 (<xref ref-type="bibr" rid="B7">Heude 1882</xref>, <xref ref-type="bibr" rid="B8">1888</xref>; <xref ref-type="bibr" rid="B13">Möllendorff 1899</xref>; <xref ref-type="bibr" rid="B15">Pilsbry 1934</xref>). Although the new species has double bands, in aspect of shell morphology it most resembles <italic><tp:taxon-name><tp:taxon-name-part taxon-name-part-type="genus" reg="Bradybaena">B.</tp:taxon-name-part><tp:taxon-name-part taxon-name-part-type="species" reg="qixiaensis">qixiaensis</tp:taxon-name-part></tp:taxon-name></italic> Wu &amp; Asami, 2017. However, the new species has very short mucous glands which are proportionally the shortest in the subfamily <tp:taxon-name><tp:taxon-name-part taxon-name-part-type="subfamily">Bradybaeninae</tp:taxon-name-part></tp:taxon-name>, the thyrsiform mucous gland duct, and the spoon-shaped love dart, which distinguish this species from all Chinese <italic><tp:taxon-name><tp:taxon-name-part taxon-name-part-type="genus" reg="Bradybaena">Bradybaena</tp:taxon-name-part></tp:taxon-name></italic> species with known genital anatomy.</p><!--PageBreak --></tp:treatment-sec><tp:treatment-sec><!--Section generated to contain objects referenced in tp:taxon-treatment.--><fig id="F1" position="float" orientation="portrait"><label>Figure 1.</label><caption><p>Distribution map. <bold>1</bold><italic><tp:taxon-name><tp:taxon-name-part taxon-name-part-type="genus" reg="Sinochloritis">Sinochloritis</tp:taxon-name-part><tp:taxon-name-part taxon-name-part-type="species" reg="lii">lii</tp:taxon-name-part></tp:taxon-name></italic> Wu &amp; Chen, gen. &amp; sp. nov.; <bold>2</bold><italic><tp:taxon-name><tp:taxon-name-part taxon-name-part-type="genus" reg="Bradybaena">Bradybaena</tp:taxon-name-part><tp:taxon-name-part taxon-name-part-type="species" reg="linjun">linjun</tp:taxon-name-part></tp:taxon-name></italic> Wu &amp; Chen, sp. nov.</p></caption><graphic xmlns:xlink="http://www.w3.org/1999/xlink" xlink:href="zookeys-861-129-g001.jpg" position="float" orientation="portrait" xlink:type="simple" id="oo_315287.jpg"/></fig><fig id="F3" position="float" orientation="portrait"><label>Figure 3.</label><caption><p><italic><tp:taxon-name><tp:taxon-name-part taxon-name-part-type="genus" reg="Sinochloritis">Sinochloritis</tp:taxon-name-part><tp:taxon-name-part taxon-name-part-type="species" reg="lii">lii</tp:taxon-name-part></tp:taxon-name></italic> Wu &amp; Chen, gen. &amp; sp. nov., holotype, HBUMM08294. <bold>A</bold> anterior part of animal, dorsal view, showing the pore (arrowed) of head gland between ommatophore tentacles <bold>B</bold> head of the animal <bold>C</bold> internal body wall of head, showing the head gland (arrowed) between the ommatophore tentacles <bold>D, E</bold> the leaf-shaped appendage (arrowed) on the left margin of mantle, in two views <bold>F</bold> left side of animal, showing coloration and skin pattern <bold>G</bold> right side of head. Scale bars: 1 mm.</p></caption><graphic xmlns:xlink="http://www.w3.org/1999/xlink" xlink:href="zookeys-861-129-g003.jpg" position="float" orientation="portrait" xlink:type="simple" id="oo_315289.jpg"/></fig></tp:treatment-sec><ref-list><ref id="B24"><mixed-citation xmlns:xlink="http://www.w3.org/1999/xlink" xlink:type="simple"><person-group><name name-style="western"><surname>Wu</surname><given-names>M</given-names></name></person-group> (<year>2004</year>) <article-title>Preliminary phylogenetic study of <tp:taxon-name><tp:taxon-name-part taxon-name-part-type="family">Bradybaenidae</tp:taxon-name-part></tp:taxon-name> (<tp:taxon-name><tp:taxon-name-part taxon-name-part-type="class">Gastropoda</tp:taxon-name-part></tp:taxon-name>: <tp:taxon-name><tp:taxon-name-part taxon-name-part-type="order">Stylommatophora</tp:taxon-name-part></tp:taxon-name>: <tp:taxon-name><tp:taxon-name-part taxon-name-part-type="superfamily">Helicoidea</tp:taxon-name-part></tp:taxon-name>).</article-title><source>Malacologia</source><volume>46</volume>(<issue>1</issue>): <fpage>79</fpage>–<lpage>125</lpage>.</mixed-citation></ref><ref id="B7"><mixed-citation xmlns:xlink="http://www.w3.org/1999/xlink" xlink:type="simple"><person-group><name name-style="western"><surname>Heude</surname><given-names>PM</given-names></name></person-group> (<year>1882–1890</year>) Notes sur les mollusques terrestres de la vallée du Fleuve Bleu. Mémoires concernant l’histoire naturelle de l’Empire chinois 1882: 1–84; 1885: 89–132; 1890: 125–188.</mixed-citation></ref><ref id="B8"><mixed-citation xmlns:xlink="http://www.w3.org/1999/xlink" xlink:type="simple"><person-group><name name-style="western"><surname>Heude</surname><given-names>PM</given-names></name></person-group> (<year>1888</year>) <article-title>Diagnoses Molluscorum novorum, in Sinis collectorum (3).</article-title><source>Journal de Conchyliologie</source><volume>36</volume>: <fpage>235</fpage>–<lpage>243</lpage>.</mixed-citation></ref><ref id="B13"><mixed-citation xmlns:xlink="http://www.w3.org/1999/xlink" xlink:type="simple"><person-group><name name-style="western"><surname>Möllendorff</surname><given-names>OF</given-names></name></person-group> (<year>1899</year>) <article-title>Binnen-Mollusken aus Westchina und Centralasien. I. Annuaire du Musée Zoologique de l’Académie Impériale des St.</article-title><source>-Petersburg</source><volume>4</volume>: <fpage>46</fpage>–<lpage>144</lpage>. [pls 2–8.] <ext-link xlink:type="simple" ext-link-type="doi" xlink:href="10.5962/bhl.title.13125">https://doi.org/10.5962/bhl.title.13125</ext-link></mixed-citation></ref><ref id="B15"><mixed-citation xmlns:xlink="http://www.w3.org/1999/xlink" xlink:type="simple"><person-group><name name-style="western"><surname>Pilsbry</surname><given-names>HA</given-names></name></person-group> (<year>1934</year>) <article-title>Zoological results of the Dolan West China expedition of 1931, Part II, Mollusks.</article-title><source>Proceeding of the Academy of natural Sciences of Philadelphia</source><volume>86</volume>: <fpage>5</fpage>–<lpage>28</lpage>. [6 pls]</mixed-citation></ref></ref-list></tp:taxon-treatment>
